# Supplementary material for: Cyclodipeptides Reversed Liver Damage and Adipose Tissue Dysfunction in a Chronic Obesity MASLD Rat Model by Remodeling White Adipocytes Toward a Beige-like Adipocyte Phenotype
Source: Molecules. 2026 Jul 15;31(14):2466. doi: 10.3390/molecules31142466 (PMC13415301; doi:10.3390/molecules31142466)
Supplement: Supplementary file 1 [file molecules-31-02466-s001.zip]

Archive with 1 entries (1 files):
- molecules-4383031-supplementary.pdf
